# Supplementary material for: Interaction of Cerium Oxide Nanoparticles and Ionic Cerium with Duckweed (Lemna minor L.): Uptake, Distribution, and Phytotoxicity
Source: Nanomaterials (Basel). 2023 Sep 8;13(18):2523. doi: 10.3390/nano13182523 (PMC10535116; doi:10.3390/nano13182523)
Supplement: Supplementary file 1 [file nanomaterials-13-02523-s001.zip]

Archive with 1 entries (1 files):
- nanomaterials-2552213-supplementary.pdf
